# Supplementary material for: Enhancing prime editor flexibility with coiled-coil heterodimers
Source: Genome Biol. 2024 Apr 26;25:108. doi: 10.1186/s13059-024-03257-z (PMC11046888; doi:10.1186/s13059-024-03257-z)
Supplement: Supplementary file 2 — Additional file 2: Table S1-S4. For Enhancing prime editor flexibility with coiled-coil heterodimers. [file 13059_2024_3257_MOESM2_ESM.xlsx]

## Sheet: Table S1
Table S1: pegRNAs, nick sgRNAs used in human cells and primers used for genomic DNA amplification
Gene	Desired edit	pegRNA Spacer	pegRNA RTT	pegRNA PBS	RTT length	PBS length	nick sgRNA spacer	HT-F	HT-R
ABCA4	+13T>C	GCTTTGAAGAGCAAGGCCTG	TTGCTCCGCTGCAGCCCCAG	GCCTTGCTCTTCA	20	13		tcgtcggcagcgtcagatgtgtataagagacagACACCTGATCAAGGTACCAAGCG	gtctcgtgggctcggagatgtgtataagagacagCGAGGGCATCTGGGTGCTGTT
CYBB	+12C>A	gCATATGTTTTATTCTATAGG	TTGAAAGGGTTAGTGACCACCT	ATAGAATAAAACA	22	13		tcgtcggcagcgtcagatgtgtataagagacagCATCTGCTGGAGGAACTCCTGTGT	gtctcgtgggctcggagatgtgtataagagacagAGCTTGGACACCTTTGGGCACTT
DMD	+8G del	gACATTCTGGGCTCTCTCCTC	TTAGAGCTGCTCCTGAG	GAGAGAGCCCAGA	17	13		tcgtcggcagcgtcagatgtgtataagagacagAGTCAGCGGAGTGCAGGTTC	gtctcgtgggctcggagatgtgtataagagacagAGGTTACCCTCTTGTTCAACTGT
DMD	+9C>T	gTTCCTCCCAGGTGGCCGTCG	TGCCTGACTCAGTCCTCGA	CGGCCACCTGGGA	19	13		tcgtcggcagcgtcagatgtgtataagagacagTGCTTTAGTGTTCTCAGTCTTGGA	gtctcgtgggctcggagatgtgtataagagacagAGCTGAAAATGACTTACTGGAAAGA
FBN1	+13C>T	GCCAATGCATTAATACAGTG	ACTAGAAAGACCCCAC	TGTATTAATGCAT	16	13		tcgtcggcagcgtcagatgtgtataagagacagCCTTGAGTGGTCTCTGGAAGCA	gtctcgtgggctcggagatgtgtataagagacagTGCTGGGATTATGACATCTTTGGA
FBN1	+8-10 TCC del	gACTACTGATTTGTAATGAAT	GCCAGTGGCTACCTATT	CATTACAAATCAG	17	13	gCTTCTTTAAAATCAACCAAA	tcgtcggcagcgtcagatgtgtataagagacagACCCAGTTCACCACTGAGGTAGT	gtctcgtgggctcggagatgtgtataagagacagTCCAGCTCTTACAACTCTGACGAA
FBN1	+8G>C	gCCCAAATGCATACTCAGTGC	GCTGTTGGGCCAGCA	CTGAGTATGCATT	15	13		tcgtcggcagcgtcagatgtgtataagagacagGAAGGCTGGCAGTACGAGGGC	gtctcgtgggctcggagatgtgtataagagacagACATGCGGAGCACATGCTATGGT
FBN1	+1C>T	GCTTCCCCACGCAGCACCGA	TGCTGCTCCTCCCTCA	GTGCTGCGTGGGG	16	13		tcgtcggcagcgtcagatgtgtataagagacagTTATTCCCTCCTCTGCAGAAACC	gtctcgtgggctcggagatgtgtataagagacagCAGCAATATGTTCGGGGCCA
HBB	+7A ins	GAGGTTCTTTGAGTCCTTTG	TCAGGAGTGGACAGATTCCCCAA	AGGACTCAAAGAA	23	13		tcgtcggcagcgtcagatgtgtataagagacagTCACTAAAGGCACCGAGCAC	gtctcgtgggctcggagatgtgtataagagacagTAGGCACTGACTCTCTCTGC
HBB	+14-15CA del	GTGAGCCAGGCCATCACTAA	AAGAAAGCTCGGTGCCTTTA	GTGATGGCCTGGC	20	13		tcgtcggcagcgtcagatgtgtataagagacagCAAGCGTCCCATAGACTCACC	gtctcgtgggctcggagatgtgtataagagacagTTTCCCACCCTTAGGCTGCT
HEXA	+11T del	gTCTCTACATCTTCCTAGGTC	CAAGCTGGCTAAAGTCTCCAGAC	CTAGGAAGATGTA	23	13		tcgtcggcagcgtcagatgtgtataagagacagAGCCACCAGGATCCTAAGGCAA	gtctcgtgggctcggagatgtgtataagagacagGCTCTGCTACATTGAGAACCTTCC
HEXA	+9A>G	gCTCCGAGAGGGGAGACCAGC	GAGCTTGTCACGGCCCGCT	GGTCTCCCCTCTC	19	13		tcgtcggcagcgtcagatgtgtataagagacagGTAGCGCTGGTCGGAGGTTT	gtctcgtgggctcggagatgtgtataagagacagCTCTGGTCACGTGATTCGCCG
NF1	+7T ins	GATACATTTATTTACTTTGC	ACATCTTAACCTGCA	AAGTAAATAAATG	15	13		tcgtcggcagcgtcagatgtgtataagagacagACACCCTGTTATCATTGTGCCA	gtctcgtgggctcggagatgtgtataagagacagTCAGTGCATTCTACAACAGCG
NF1	+7A del	gTGGCAGGATTGATAAATCTG	GCCATGTCCTCAG	ATTTATCAATCCT	13	13		tcgtcggcagcgtcagatgtgtataagagacagACTCAATTCTCAACTCCTTGTTTTT	gtctcgtgggctcggagatgtgtataagagacagGCTGAAAATTTAGTTGGAAGGGGA
SCN1A	+10 A>G	GTGATTGTCAACTCCCACGC	TCATTCACGTGCCAGCG	TGGGAGTTGACAA	17	13		tcgtcggcagcgtcagatgtgtataagagacagGGCACATGGCTTGACCAGCAAC	gtctcgtgggctcggagatgtgtataagagacagTGGGGGCTCTGGGAAATTTAACCC
SCN1A	+10 A>C	gAGCTGTTCATGGGCAACCTG	ATTGATTCCTCAG	GTTGCCCATGAAC	13	13		tcgtcggcagcgtcagatgtgtataagagacagCAGTCAAACTCAAAGACAGTTTCAT	gtctcgtgggctcggagatgtgtataagagacagGAAAACCATTGTGGGAGCCCT
ADA	+4 T>G	GCTCATCTTCAAGTCCACCC	AGTGTCCCGGG	TGGACTTGAAGAT	11	13		tcgtcggcagcgtcagatgtgtataagagacagCCCAAACCCGAGTCAAGGCCA	gtctcgtgggctcggagatgtgtataagagacagGCGGGTGAACGTCAATGTGTT
GLB1	+9 G>A	GACCTTCTGGTAGAGAACAT	ATAGTTCACATGTCCCATG	TTCTCTACCAGAA	19	13		tcgtcggcagcgtcagatgtgtataagagacagGCCACTGTACTGGGCTTCAACTTCT	gtctcgtgggctcggagatgtgtataagagacagCTTGAACCCCACAGATCCCCCAG
BCKDHA	+8 A>T	gACTTATCGAAGTGATCCAGT	CGGGGAGCACAACCCACT	GGATCACTTCGAT	18	13		tcgtcggcagcgtcagatgtgtataagagacagGGCCGAGCGGAAGCCCAAAC	gtctcgtgggctcggagatgtgtataagagacagGTCCCCCTGCTCCCCTTAGAGT
TCF4	+15 G>A	gACTGAAGATGGCAAACCTGG	AAAGAAAGTTTGAAAAGTTCCTCCA	GGTTTGCCATCTT	25	13		tcgtcggcagcgtcagatgtgtataagagacagGGGCGCATGGAAACTCATTTA	gtctcgtgggctcggagatgtgtataagagacagGAAGTCTTTGTGGTTTAACCTATCT
ERCC2	+12 G>C	gATCTTGGGGTAGATGTCCAG	ACAGACAGTGTCCCCGCTG	GACATCTACCCCA	19	13		tcgtcggcagcgtcagatgtgtataagagacagCCCAGCCCTAGCCTCTCCCA	gtctcgtgggctcggagatgtgtataagagacagCCCCGTCCCCTCCTAGTCCC
NPC2	+10 G>A	GTCCTTGAACTGCACCGGTT	ACCGCTGCCTAGGCCGAAC	CGGTGCAGTTCAA	19	13		tcgtcggcagcgtcagatgtgtataagagacagCAGCCCCAGGGGTCTCAGC	gtctcgtgggctcggagatgtgtataagagacagGGCCGCTGCTTCTTTCCCGA
DNMT1	+1-15acaggggtgacggga del	GATTCCTGGTGCCAGAAACA	AGGAGGAAGCTGCTAAGGACTAGTTCTGCCC	TTCTGGCACCAGGA	31	14	GCCCTTCAGCTAAAATAAAGG	tcgtcggcagcgtcagatgtgtataagagacagCACAACAGCTTCATGTCAGCC	gtctcgtgggctcggagatgtgtataagagacagACGTTAATGTTTCCTGATGGTCC
EMX1	+5G>T	GAGTCCGAGCAGAAGAAGAA	ATGGGAGCACTTC	TTCTTCTGCTCGG	13	13	GCCGTTTGTACTTTGTCCTC	tcgtcggcagcgtcagatgtgtataagagacagCAGCTCAGCCTGAGTGTTGA	gtctcgtgggctcggagatgtgtataagagacagCTCGTGGGTTTGTGGTTGC
EMX1	+1-15agaagggctcccatc del	GAGTCCGAGCAGAAGAAGAA	TTGGCCTGCTTCGTGGCAATGCGCCACCGGTTGATG	TTCTTCTGCTCGGA	36	14	GCCGTTTGTACTTTGTCCTC	tcgtcggcagcgtcagatgtgtataagagacagCAGCTCAGCCTGAGTGTTGA	gtctcgtgggctcggagatgtgtataagagacagCTCGTGGGTTTGTGGTTGC
FANCF	+5G>T	GGAATCCCTTCTGCAGCACC	GGAAAAGCGATCAAGGT	GCTGCAGAA	17	9	GGGGTCCCAGGTGCTGACGT	tcgtcggcagcgtcagatgtgtataagagacagAGACGCTGGGAGATTGACATGC	gtctcgtgggctcggagatgtgtataagagacagCGATGGATGTGGCGCAGGTAG
HEXA	+5G>C	gATCCTTCCAGTCAGGGCCAT	GTACCTGAACCGTATATCGTATG	GCCCTGACT	23	9	GTACCTGAACCGTATATCGTA	tcgtcggcagcgtcagatgtgtataagagacagCATACAGGTGTGGCGAGAGG	gtctcgtgggctcggagatgtgtataagagacagCCAGCCTCCTTTGGTTAGCA
IL2RB	+1T>A, +5G>C	gCCAGGTGTCTTTCAAAGTAG	TCCCAAGCCTCCGACTT	CTTTGAAAGACAC	17	13	GCTCCCTCCAAGTTGTCCACG	tcgtcggcagcgtcagatgtgtataagagacagGGACCAGGACAGGAAGGAGGAA	gtctcgtgggctcggagatgtgtataagagacagGTGGCAGGTACAAAGTGGGAGG
PRNP	+6G>T	GCAGTGGTGGGGGGCCTTGG	ATGTAGACGCCA	AGGCCCCCCACC	12	12	GCATGTTTTCACGATAGTAA	tcgtcggcagcgtcagatgtgtataagagacagGTCAGTGGAACAAGCCGAGT	gtctcgtgggctcggagatgtgtataagagacagACTTGGTTGGGGTAACGGTG
RNF2	+5G>T	GTCATCTTAGTCATTACCTG	AACGAACACATCAG	GTAATGACTAAGATG	14	15	GTCAACCATTAAGCAAAACAT	tcgtcggcagcgtcagatgtgtataagagacagACGTCTCATATGCCCCTTGG	gtctcgtgggctcggagatgtgtataagagacagACGTAGGAATTTTGGTGGGACA
RNF2	+1-15 ctgaggtgttcgttg del	GTCATCTTAGTCATTACCTG	TAAGCAAAACATGGGAACTCAGTTTATATGAGTTA	GTAATGACTAAGATG	35	15	GTCAACCATTAAGCAAAACAT	tcgtcggcagcgtcagatgtgtataagagacagACGTCTCATATGCCCCTTGG	gtctcgtgggctcggagatgtgtataagagacagACGTAGGAATTTTGGTGGGACA
RUNX1	+5G>T	GCATTTTCAGGAGGAAGCGA	AGGAAATGACTCAAATATGCTGTCTGAAGCAATCG	CTTCCTCCTGAAAAT	35	15	GATGAAGCACTGTGGGTACGA	tcgtcggcagcgtcagatgtgtataagagacagACAAACAAGACAGGGAACTGG	gtctcgtgggctcggagatgtgtataagagacagCTAGAGGGGTGAGGCTGAAAC
VEGFA	+5G>T	GATGTCTGCAGGCCAGATGA	AATGTGCCATCTGGAGCACTCA	TCTGGCCTGCAGA	22	13	GAGCCCAGGGCTGGGCACAG	tcgtcggcagcgtcagatgtgtataagagacagACTTGGTGCCAAATTCTTCTCC	gtctcgtgggctcggagatgtgtataagagacagAAAGAGGGAATGGGCTTTGGA
LMNA	+11G>A	gCACGGGCCAGTGAGTCCTCC	GGCGAAGCTTTGAGACCTGGA	GGACTCACTGGCC	21	13		tcgtcggcagcgtcagatgtgtataagagacagTCCCCATACTTAGGGCCCTT	gtctcgtgggctcggagatgtgtataagagacagCCATCTCCCGCTCCTTTTCC
MECP2	+5G>A	GTACGGTCTCCTGCACAGAT	GTCTTCTATCTGATC	TGTGCAGGAGACC	15	13		tcgtcggcagcgtcagatgtgtataagagacagCAGGCCATTCCCAAGAAACG	gtctcgtgggctcggagatgtgtataagagacagCCTTGACCTCGATGCTGACC
PCSK9	+3C>A	gCAGCCGTTGCCATCTGCTGC	GCCGGCTCCGTCA	GCAGATGGCAACG	13	13		tcgtcggcagcgtcagatgtgtataagagacagCCTACGCCGTAGACAACACG	gtctcgtgggctcggagatgtgtataagagacagAGCCCTTGACCCTCCCCA
RNF2	+1C>A	GTCATCTTAGTCATTACCTG	AACGAACACCTCAT	GTAATGACTAAGATG	14	15		tcgtcggcagcgtcagatgtgtataagagacagACGTCTCATATGCCCCTTGG	gtctcgtgggctcggagatgtgtataagagacagACGTAGGAATTTTGGTGGGACA
SLC30A8	+5G>A	gCTCTATGAACCGTACCTGCT	TGGATGGCACTGAGC	AGGTACGGTTCAT	15	13		tcgtcggcagcgtcagatgtgtataagagacagGACCTGACCAGTTTCCTGCT	gtctcgtgggctcggagatgtgtataagagacagACCCTTGGTTTGACTTTGCAG
FBN1	+2C>A	GCTTCCTGCTGCTGTTCTCT	AGGCTTTACCCATA	GAACAGCAGCAGG	14	13	TTTACCCATAGAACAGCAGC	tcgtcggcagcgtcagatgtgtataagagacagTCGACCTCGAGGAGACAATG	gtctcgtgggctcggagatgtgtataagagacagGGGCTGAGAGGACTGATCTTT
GFAP	+1A>T	gAGCCTGTGTCCATATAAAGG	TTCCAACTCCTCCA	TTATATGGACACA	14	13	CCAGAATCCAATCTCCCTCA	tcgtcggcagcgtcagatgtgtataagagacagGCCCCTGTGTTTCATTCATG	gtctcgtgggctcggagatgtgtataagagacagACCACCGCTTCACAGCTGTG
GFAP	+1~2AG del	gAGCCTGTGTCCATATAAAGG	TTCCAACTCCTC	TTATATGGACACA	12	13	CCAGAATCCAATCTCCCTCA	tcgtcggcagcgtcagatgtgtataagagacagGCCCCTGTGTTTCATTCATG	gtctcgtgggctcggagatgtgtataagagacagACCACCGCTTCACAGCTGTG
KCNA1	+1AC ins	gCCACCTCCCTGGCCATCCTC	AAGCGGATGACCCTGAGGT	GATGGCCAGGGAG	19	13		tcgtcggcagcgtcagatgtgtataagagacagCACCGAGATAGCTGAGCAGG	gtctcgtgggctcggagatgtgtataagagacagGGATGACCCCGATGAAGAGG
MSH2	+1AT ins	gACAAACGTCTCACCCTATGT	ACATTTGGCCCACAAT	TAGGGTGAGACGT	16	13	AAAGAAAACAGGGAGAGAAG	tcgtcggcagcgtcagatgtgtataagagacagCTCAGCATTCAGTGCTCTCC	gtctcgtgggctcggagatgtgtataagagacagTCGCATTTGCACTAGTCCTC
MSH2	+3~4TG del	gACAAACGTCTCACCCTATGT	ACATTTGGCCCA	TAGGGTGAGACGT	12	13	AAAGAAAACAGGGAGAGAAG	tcgtcggcagcgtcagatgtgtataagagacagCTCAGCATTCAGTGCTCTCC	gtctcgtgggctcggagatgtgtataagagacagTCGCATTTGCACTAGTCCTC
RIT1	+4G>A	gTGCTACAGCAGCTACCAACT	GGAACTCGCCTAGT	TGGTAGCTGCTGT	14	13	GATTCTGGAACTCGCCTAGT	tcgtcggcagcgtcagatgtgtataagagacagGTATGGAAAGGTAAGGCACTG	gtctcgtgggctcggagatgtgtataagagacagCCTACCACTCTTCCCTACACC
RNF2	+6G>A	GTCATCTTAGTCATTACCTG	AACGAACATCTCAGGT	AATGACTAAGATG	16	13	TCAACCATTAAGCAAAACAT	tcgtcggcagcgtcagatgtgtataagagacagACGTAGGAATTTTGGTGGGACA	gtctcgtgggctcggagatgtgtataagagacagACGTCTCATATGCCCCTTGG
ALDOB	+5G>A	gCATACTGTCCTTTGGCCGCC	GCTAACTGCTAGGC	GGCCAAAGGACAG	14	13	AGGCAGACAGGGTCAAGGTG	tcgtcggcagcgtcagatgtgtataagagacagCTGAGTGAAGGTTTGACTGG	gtctcgtgggctcggagatgtgtataagagacagCTCCTACTAGAAGCACTGGAG
FAM171B	+1A>C	gTTGTGATCTCTCCATTGAAC	ACAGGAAGACCAGTG	CAATGGAGAGATC	15	13	GTGTGAGGAGAACAGACAGT	tcgtcggcagcgtcagatgtgtataagagacagGGCAAACAAGGGAGTAATTC	gtctcgtgggctcggagatgtgtataagagacagAGAGAGACGGGAAGCCATTG
B2M	+1G>C	GAAGTTGACTTACTGAAGAA	ATTCTCTCTCCATTG	TTCAGTAAGTCA	15	12		tcgtcggcagcgtcagatgtgtataagagacagttcctcaggtactccaaagattc	gtctcgtgggctcggagatgtgtataagagacagttcacacggcaggcatactc
EMX1	+1G deletion	GCCAGCGACGTGCCCCAGGA	TGCAGAAGCAGCCCGTC	TGGGGCACGTCGCTG	17	15		tcgtcggcagcgtcagatgtgtataagagacaggaggccaggctctgttgg	gtctcgtgggctcggagatgtgtataagagacagagtggttcttctcgaaggcg
B2M	+1 GAAT del	GAAGTTGACTTACTGAAGAA	ATTCTCTCTCC	TTCAGTAAGTCA	11	12		TCGTCGGCAGCGTCAGATGTGTATAAGAGACAGCCAGCAGAGAATGGAAAGTC	GTCTCGTGGGCTCGGAGATGTGTATAAGAGACAGCAGTGTAGTACAAGAGATAG
VEGFA	+1 T del	GATGTCTGCAGGCCAGATGA	TGCCATCTGGAGCCCTC	TCTGGCCTGCAGAC	17	14		TCGTCGGCAGCGTCAGATGTGTATAAGAGACAGCACTTCCCAAAGGACCCCAG	GTCTCGTGGGCTCGGAGATGTGTATAAGAGACAGCTGACCTCCCAAACAGCTAC
HEK3	+1 T>A	GGCCCAGACTGAGCACGTGA	TTTCCTCTGCCATCT	CGTGCTCAGTCTG	15	13		TCGTCGGCAGCGTCAGATGTGTATAAGAGACAGAGGAGCTGCACATACTAGCC	GTCTCGTGGGCTCGGAGATGTGTATAAGAGACAGCTATTTCTGCTGCAAGTAAG
VEGFA	+1 C ins	GATGTCTGCAGGCCAGATGA	TGCCATCTGGAGCCCTCAG	TCTGGCCTGCAGAC	19	14		TCGTCGGCAGCGTCAGATGTGTATAAGAGACAGCACTTCCCAAAGGACCCCAG	GTCTCGTGGGCTCGGAGATGTGTATAAGAGACAGCTGACCTCCCAAACAGCTAC
HEK3	+1 A ins	GGCCCAGACTGAGCACGTGA	TTTCCTCTGCCATCAT	CGTGCTCAGTCTG	16	13		TCGTCGGCAGCGTCAGATGTGTATAAGAGACAGAGGAGCTGCACATACTAGCC	GTCTCGTGGGCTCGGAGATGTGTATAAGAGACAGCTATTTCTGCTGCAAGTAAG
DMD	+1 AC ins	GTAATGAGTTCTTCCAACTG	AGAGGCGTCCCCAGGT	TTGGAAGAACTCA	16	13	AAACAAGACCAGCAATCAAG	TCGTCGGCAGCGTCAGATGTGTATAAGAGACAGACAACGCTGAAGAACCCTGA	GTCTCGTGGGCTCGGAGATGTGTATAAGAGACAGTTGCTTTGTGTGTCCCATGC

## Sheet: Table S2
Table S2: pegRNAs for NG PAM, pegRNAs for NRN PAM used in human cells and primers used for genomic DNA amplification
Gene	Desired edit	PAM	pegRNA Spacer	pegRNA RTT	pegRNA PBS	RTT length	PBS length	HT-F	HT-R
VEGFA	+1C>A	GGT	GGTTCCGTGCCAGCTCCCAA	aagcggctaccttT	ggagctggcacgg	14	13	tcgtcggcagcgtcagatgtgtataagagacagCTTAACTCCCACCCCATCCTG	gtctcgtgggctcggagatgtgtataagagacagATCAGGCCTTGTGCCTTCAT
VEGFA	+1T ins	CGT	GCTCTCAGGCCCTGTCCGCA	aagtgaggttacgtgc	Aggacagggcctg	16	13	tcgtcggcagcgtcagatgtgtataagagacagAGATCTGTGTGTCCCTCTCCC	gtctcgtgggctcggagatgtgtataagagacagCTGAAAATTACCCATCCGCCC
FANCF	+2T ins	AGA	GCGCTTCAATGGCTATAGAG	gatttgggttctctA	ctatagccattga	15	13	tcgtcggcagcgtcagatgtgtataagagacagCGCCGATGAGGAGACACTC	gtctcgtgggctcggagatgtgtataagagacagCACCTCCTGCAGACGCTC
FANCF	+1G del	GGA	GAGAACCCAAATCTCCAGGA	tcagagagtcctct	ggagatttgggtt	14	13	tcgtcggcagcgtcagatgtgtataagagacagGACGCCGATGAGGAGACACTC	gtctcgtgggctcggagatgtgtataagagacagAGAAACCTGGCGGGACGC
FANCF	+1C>A	CGC	GTGACGTCCTGCTCTCTCTG	tctccagcaggcgcaT	agagagcaggacg	16	13	tcgtcggcagcgtcagatgtgtataagagacagACAACCAGTGGAGGCAAGAG	gtctcgtgggctcggagatgtgtataagagacagGTGTCTCCTCATCGGCGTC
MECP2	+1C del	GGT	GGAACCTGTGAGCTGCACCA	ggcgttctacctgt	gcagctcacaggt	14	13	tcgtcggcagcgtcagatgtgtataagagacagCCAGTAGGGTCCGAGTGTGT	gtctcgtgggctcggagatgtgtataagagacagTGGGGGAGAAGAAAGGGACA
MECP2	+1C ins	AGT	GCCTTCATAGAATTGAAGAG	aaggccctaactctc	Gttcaattctatg	15	13	tcgtcggcagcgtcagatgtgtataagagacagATGGAAGATCCAGAGAAAGCCC	gtctcgtgggctcggagatgtgtataagagacagGTTAAGGAAGTTTTAATGGTCTGGA
MECP2	+1C>A	GGA	GGTCCTGGAGAAAAGTCCTG	aaggagcttcccaT	gacttttctccag	14	13	tcgtcggcagcgtcagatgtgtataagagacagGGACGCCCCAAAGGGAG	gtctcgtgggctcggagatgtgtataagagacagGATCACCATGACCTGGGTGG
MECP2	+1A ins	CGC	GTATCCGGAGAGAATTTGCA	tccctccagcgtgc	Taaattctctccg	14	13	tcgtcggcagcgtcagatgtgtataagagacagTCTCTCTTCCCAGTTTCTTGGC	gtctcgtgggctcggagatgtgtataagagacagAGTGAGCCTTAGTAAGACATCCAA
DYRK1A	+9 T>A	TAAG	gcaacctctaactaaccagg	ccatgTacttacct	ggttagttagagg	14	13	tcgtcggcagcgtcagatgtgtataagagacagTCGCCAGCCAAACATAAGTGACCAAC	gtctcgtgggctcggagatgtgtataagagacagCCCAATCCATAATCCCACGTTGCATG
DYRK1A	+5 A del	TAAG	gcaacctctaactaaccagg	ctccatgaactacct	ggttagttagagg	15	13	tcgtcggcagcgtcagatgtgtataagagacagTCGCCAGCCAAACATAAGTGACCAAC	gtctcgtgggctcggagatgtgtataagagacagCCCAATCCATAATCCCACGTTGCATG
CUL3	+1 A>G	TACG	ggtccagtagatattgaagt	gctcacgtaacC	tcaatatctactg	12	13	tcgtcggcagcgtcagatgtgtataagagacagCCAAGTTTTGGGCTCCAGTATGGTC	gtctcgtgggctcggagatgtgtataagagacagGCCACCTGGTTTATGGGATTTGTTACAG
CUL3	+12-13 CA del	TACG	ggtccagtagatattgaagt	gagtgacctcacgtaact	tcaatatctactg	18	13	tcgtcggcagcgtcagatgtgtataagagacagCCAAGTTTTGGGCTCCAGTATGGTC	gtctcgtgggctcggagatgtgtataagagacagGCCACCTGGTTTATGGGATTTGTTACAG
CUL3	+8 C ins	TACG	ggtccagtagatattgaagt	ctgctcaGcgtaact	tcaatatctactg	15	13	tcgtcggcagcgtcagatgtgtataagagacagCCAAGTTTTGGGCTCCAGTATGGTC	gtctcgtgggctcggagatgtgtataagagacagGCCACCTGGTTTATGGGATTTGTTACAG
MSTN	+4 CT ins	GGCA	Gaggactacttacactctgta	ttaccatgccAGtac	agagtgtaagtag	15	13	tcgtcggcagcgtcagatgtgtataagagacagGGAAGATGACGATTATCACGCTACAACGG	gtctcgtgggctcggagatgtgtataagagacagCCTTTCTACTTACATACAGGCCAACAGC
MSTN	+1 G del	GGCA	Gaggactacttacactctgta	cattaccatgccta	agagtgtaagtag	14	13	tcgtcggcagcgtcagatgtgtataagagacagGGAAGATGACGATTATCACGCTACAACGG	gtctcgtgggctcggagatgtgtataagagacagCCTTTCTACTTACATACAGGCCAACAGC
MSTN	+14 T>G	GGCA	Gaggactacttacactctgta	aacaatcCttaccatgcctac	agagtgtaagtag	21	13	tcgtcggcagcgtcagatgtgtataagagacagGGAAGATGACGATTATCACGCTACAACGG	gtctcgtgggctcggagatgtgtataagagacagCCTTTCTACTTACATACAGGCCAACAGC

## Sheet: Table S3
Table S3: Primers used for Sanger sequencing
Primer Name	Primer sequence (5’-3’)
det-DMD-F	CCGGAATGTCTCCATTTGAGC
det-DMD-R	CATTATGGACTGAAAATCTCAGCA

## Sheet: Table S4
Table S4: pegRNAs, nick sgRNAs used in MEFs and primers used for genomic DNA amplification
Gene	Desired edit	pegRNA Spacer	pegRNA RTT	pegRNA PBS	RTT length	PBS length	nick sgRNA spacer	HT-F	HT-R
Pcsk9	+2 TGA ins	GTTGCTGCTACTGTGCCCCAC	AGCGCCGGTtcaG	GGGCACAGTAGCA	13	13	GCCATCCTCCTGGGACGGGA	tcgtcggcagcgtcagatgtgtataagagacagCCTCTCCTCGCCCCGAT	gtctcgtgggctcggagatgtgtataagagacagCATCAGCCAGGCCATCCTC
Pcsk9	+1 T ins	CCCATACCTTGGAGCAACGG	ACCTTCCGCCGa	TTGCTCCAAGGT	12	12	ACCTTCCGCCGaTTGCTCCA	tcgtcggcagcgtcagatgtgtataagagacagTATGAAGAGCTGATGCTCGCC	gtctcgtgggctcggagatgtgtataagagacagGGCTGCACTTAGAGACCACC
